# Supplementary material for: 2-Amino­pyridin-3-ol
Source: Acta Crystallogr Sect E Struct Rep Online. 2011 Aug 27;67(Pt 9):o2513. doi: 10.1107/S1600536811034775 (PMC3200947; doi:10.1107/S1600536811034775)
Supplement: Supplementary file 1 [file e-67-o2513-sup1.cif]

##############################################################################
#                                                                            #
# This CIF contains the data in a paper accepted for publication in          #
# Acta Crystallographica Section E. It conforms to the requirements of       #
# Notes for Authors for Acta Crystallographica Section E, and has been       #
# peer reviewed under the auspices of the IUCr Commission on Journals.       #
#                                                                            #
# Full details of the Crystallographic Information File format               #
# are given in the paper "The Crystallographic Information File (CIF):       #
# a New Standard Archive File for Crystallography" by S. R. Hall, F. H.      #
# Allen and I. D. Brown [Acta Cryst. (1991), A47, 655-685].                  #
#                                                                            #
# The current version of the core CIF dictionary is obtainable from          #
# ftp://ftp.iucr.org/pub/cif_core.dic.                                       #
#                                                                            #
# Software is freely available for graphical display of the structure(s)     #
# in this CIF. For information consult the CIF software page                 #
# http://www.iucr.org/resources/cif/software.                                #
#                                                                            #
# This file may be used for bona fide research purposes within the           #
# scientific community so long as proper attribution is given to the journal # 
# article from which it was obtained.                                        #
#                                                                            #
##############################################################################
data_I
_audit_creation_method     SHELXL-97
_chemical_name_systematic     '2-Aminopyridin-3-ol'
_chemical_name_common     '2-Amino-3-hydroxy-pyridine'
_chemical_formula_moiety     'C5 H6 N2 O'
_chemical_formula_sum     'C5 H6 N2 O'
_chemical_formula_iupac     'C5 H6 N2 O'
_chemical_formula_weight     110.12
_chemical_melting_point     ?
_symmetry_cell_setting     monoclinic
_symmetry_space_group_name_H-M     'P 21/c'
_symmetry_space_group_name_Hall     '-P 2ybc'
loop_
    _symmetry_equiv_pos_as_xyz
    'x, y, z'
    '-x, y+1/2, -z+1/2'
    '-x, -y, -z'
    'x, -y-1/2, z-1/2'
_cell_length_a     12.5310(6)
_cell_length_b     3.8887(2)
_cell_length_c     11.6042(5)
_cell_angle_alpha     90.00
_cell_angle_beta     113.139(2)
_cell_angle_gamma     90.00
_cell_volume     519.98(4)
_cell_formula_units_Z     4
_cell_measurement_reflns_used     2447
_cell_measurement_theta_min     3.52
_cell_measurement_theta_max     28.10
_cell_measurement_temperature     200(2)
_exptl_crystal_description     block
_exptl_crystal_colour     brown
_exptl_crystal_size_max     0.290
_exptl_crystal_size_mid     0.253
_exptl_crystal_size_min     0.130
_exptl_crystal_density_diffrn     1.407
_exptl_crystal_density_meas     ?
_exptl_crystal_density_method     'not measured'
_exptl_crystal_F_000     232
_exptl_absorpt_coefficient_mu     0.102
_exptl_absorpt_correction_type     none
_exptl_absorpt_process_details     ?
_exptl_absorpt_correction_T_min     ?
_exptl_absorpt_correction_T_max     ?
_exptl_special_details     ?
_diffrn_ambient_temperature     200(2)
_diffrn_radiation_type     MoK\a
_diffrn_radiation_wavelength     0.71073
_diffrn_radiation_source     'fine-focus sealed tube'
_diffrn_radiation_monochromator     graphite
_diffrn_measurement_device_type     'Bruker APEXII CCD'
_diffrn_measurement_device     ?
_diffrn_measurement_method     '\f and \w'
_diffrn_reflns_number     4820
_diffrn_reflns_av_R_equivalents     0.0305
_diffrn_reflns_av_sigmaI/netI     0.0219
_diffrn_reflns_theta_min     1.77
_diffrn_reflns_theta_max     28.27
_diffrn_reflns_theta_full     28.27
_diffrn_measured_fraction_theta_max     0.997
_diffrn_measured_fraction_theta_full     0.997
_diffrn_reflns_limit_h_min     -15
_diffrn_reflns_limit_h_max     16
_diffrn_reflns_limit_k_min     -5
_diffrn_reflns_limit_k_max     3
_diffrn_reflns_limit_l_min     -15
_diffrn_reflns_limit_l_max     15
_refine_special_details     ?
_reflns_number_total     1289
_reflns_number_gt     1008
_reflns_threshold_expression     I>2\s(I)
_refine_ls_structure_factor_coef     Fsqd
_refine_ls_matrix_type     full
_refine_ls_R_factor_all     0.0475
_refine_ls_R_factor_gt     0.0364
_refine_ls_wR_factor_gt     0.1114
_refine_ls_wR_factor_ref     0.1169
_refine_ls_goodness_of_fit_ref     1.128
_refine_ls_restrained_S_all     1.128
_refine_ls_number_reflns     1289
_refine_ls_number_parameters     81
_refine_ls_number_restraints     0
_refine_ls_number_constraints     0
_refine_ls_hydrogen_treatment     mixed
_refine_ls_weighting_scheme     calc
_refine_ls_weighting_details
         'calc w=1/[\s^2^(Fo^2^)+(0.0669P)^2^+0.0455P] where P=(Fo^2^+2Fc^2^)/3'
_atom_sites_solution_hydrogens     geom
_atom_sites_solution_primary     direct
_atom_sites_solution_secondary     difmap
_refine_ls_shift/su_max     0.000
_refine_ls_shift/su_mean     0.000
_refine_diff_density_max     0.290
_refine_diff_density_min     -0.217
_refine_ls_extinction_method     none
_refine_ls_extinction_coef     ?
_refine_ls_abs_structure_Flack     ?
loop_
    _atom_type_symbol
    _atom_type_description
    _atom_type_scat_dispersion_real
    _atom_type_scat_dispersion_imag
    _atom_type_scat_source
    'C' 'C' 0.0033 0.0016
                         'International Tables Vol C Tables 4.2.6.8 and 6.1.1.4'
    'H' 'H' 0.0000 0.0000
                         'International Tables Vol C Tables 4.2.6.8 and 6.1.1.4'
    'N' 'N' 0.0061 0.0033
                         'International Tables Vol C Tables 4.2.6.8 and 6.1.1.4'
    'O' 'O' 0.0106 0.0060
                         'International Tables Vol C Tables 4.2.6.8 and 6.1.1.4'
_computing_data_collection     'APEX2 (Bruker, 2010)'
_computing_cell_refinement     'SAINT (Bruker, 2010)'
_computing_data_reduction     'SAINT (Bruker, 2010)'
_computing_structure_solution     'SHELXS97 (Sheldrick, 2008)'
_computing_structure_refinement     'SHELXL97 (Sheldrick, 2008)'
_computing_molecular_graphics
             'ORTEP-3 (Farrugia, 1997) and Mercury (Macrae <i>et al.</i>, 2008)'
_computing_publication_material
                            'SHELXL97 (Sheldrick, 2008) and PLATON (Spek, 2009)'
loop_
    _atom_site_type_symbol
    _atom_site_label
    _atom_site_fract_x
    _atom_site_fract_y
    _atom_site_fract_z
    _atom_site_U_iso_or_equiv
    _atom_site_adp_type
    _atom_site_calc_flag
    _atom_site_refinement_flags
    _atom_site_occupancy
    _atom_site_symmetry_multiplicity
    _atom_site_disorder_assembly
    _atom_site_disorder_group
    O O1 0.36008(7) 0.7180(3) 0.48635(7) 0.0334(3) Uani d . 1 1 . .
    H H1 0.3249 0.7262 0.5328 0.050 Uiso d R 1 1 . .
    N N1 0.26183(8) 0.7983(3) 0.15240(8) 0.0262(3) Uani d . 1 1 . .
    N N2 0.43131(8) 0.5713(3) 0.30122(10) 0.0290(3) Uani d . 1 1 . .
    H H71 0.4673(14) 0.495(4) 0.3773(16) 0.037(4) Uiso d . 1 1 . .
    H H72 0.4404(14) 0.444(5) 0.2414(17) 0.051(5) Uiso d . 1 1 . .
    C C1 0.32537(9) 0.7224(3) 0.27173(10) 0.0223(3) Uani d . 1 1 . .
    C C2 0.28799(9) 0.8073(3) 0.36913(10) 0.0233(3) Uani d . 1 1 . .
    C C3 0.18289(10) 0.9681(3) 0.33747(11) 0.0273(3) Uani d . 1 1 . .
    H H3 0.1558 1.0290 0.4006 0.033 Uiso calc R 1 1 . .
    C C4 0.11580(10) 1.0419(3) 0.21157(11) 0.0302(3) Uani d . 1 1 . .
    H H4 0.0424 1.1509 0.1877 0.036 Uiso calc R 1 1 . .
    C C5 0.15829(10) 0.9537(3) 0.12361(10) 0.0300(3) Uani d . 1 1 . .
    H H5 0.1127 1.0043 0.0382 0.036 Uiso calc R 1 1 . .
loop_
    _atom_site_aniso_label
    _atom_site_aniso_U_11
    _atom_site_aniso_U_22
    _atom_site_aniso_U_33
    _atom_site_aniso_U_12
    _atom_site_aniso_U_13
    _atom_site_aniso_U_23
    O1 0.0280(5) 0.0579(6) 0.0161(4) 0.0062(4) 0.0109(4) 0.0035(4)
    N1 0.0277(5) 0.0355(6) 0.0170(5) -0.0017(4) 0.0103(4) 0.0006(4)
    N2 0.0275(5) 0.0420(7) 0.0207(5) 0.0060(4) 0.0129(4) 0.0020(4)
    C1 0.0237(6) 0.0271(6) 0.0182(5) -0.0031(4) 0.0106(4) -0.0002(4)
    C2 0.0246(6) 0.0300(6) 0.0167(5) -0.0025(4) 0.0096(4) -0.0004(4)
    C3 0.0284(6) 0.0337(7) 0.0235(6) -0.0001(5) 0.0143(5) -0.0026(5)
    C4 0.0251(6) 0.0360(7) 0.0297(6) 0.0045(5) 0.0109(5) 0.0028(5)
    C5 0.0280(6) 0.0399(7) 0.0197(5) 0.0003(5) 0.0069(4) 0.0047(5)
_geom_special_details     ?
loop_
    _geom_bond_atom_site_label_1
    _geom_bond_atom_site_label_2
    _geom_bond_site_symmetry_2
    _geom_bond_distance
    _geom_bond_publ_flag
    O1 C2 . 1.3496(13) ?
    O1 H1 . 0.8200 ?
    N1 C1 . 1.3312(14) ?
    N1 C5 . 1.3490(15) ?
    N2 C1 . 1.3667(14) ?
    N2 H71 . 0.870(17) ?
    N2 H72 . 0.895(18) ?
    C1 C2 . 1.4219(14) ?
    C2 C3 . 1.3712(16) ?
    C3 C4 . 1.3994(16) ?
    C3 H3 . 0.9500 ?
    C4 C5 . 1.3675(16) ?
    C4 H4 . 0.9500 ?
    C5 H5 . 0.9500 ?
loop_
    _geom_angle_atom_site_label_1
    _geom_angle_atom_site_label_2
    _geom_angle_atom_site_label_3
    _geom_angle_site_symmetry_1
    _geom_angle_site_symmetry_3
    _geom_angle
    _geom_angle_publ_flag
    C2 O1 H1 . . 109.5 ?
    C1 N1 C5 . . 118.74(9) ?
    C1 N2 H71 . . 117.7(9) ?
    C1 N2 H72 . . 116.8(11) ?
    H71 N2 H72 . . 115.2(15) ?
    N1 C1 N2 . . 118.74(9) ?
    N1 C1 C2 . . 121.74(10) ?
    N2 C1 C2 . . 119.46(10) ?
    O1 C2 C3 . . 125.40(9) ?
    O1 C2 C1 . . 116.25(10) ?
    C3 C2 C1 . . 118.34(10) ?
    C2 C3 C4 . . 119.53(10) ?
    C2 C3 H3 . . 120.2 ?
    C4 C3 H3 . . 120.2 ?
    C5 C4 C3 . . 118.52(11) ?
    C5 C4 H4 . . 120.7 ?
    C3 C4 H4 . . 120.7 ?
    N1 C5 C4 . . 123.11(10) ?
    N1 C5 H5 . . 118.4 ?
    C4 C5 H5 . . 118.4 ?
loop_
    _geom_torsion_atom_site_label_1
    _geom_torsion_atom_site_label_2
    _geom_torsion_atom_site_label_3
    _geom_torsion_atom_site_label_4
    _geom_torsion_site_symmetry_1
    _geom_torsion_site_symmetry_2
    _geom_torsion_site_symmetry_3
    _geom_torsion_site_symmetry_4
    _geom_torsion
    _geom_torsion_publ_flag
    C5 N1 C1 N2 . . . . -178.69(10) ?
    C5 N1 C1 C2 . . . . -1.36(18) ?
    N1 C1 C2 O1 . . . . -179.79(10) ?
    N2 C1 C2 O1 . . . . -2.49(17) ?
    N1 C1 C2 C3 . . . . 0.74(18) ?
    N2 C1 C2 C3 . . . . 178.05(11) ?
    O1 C2 C3 C4 . . . . -179.09(11) ?
    C1 C2 C3 C4 . . . . 0.32(18) ?
    C2 C3 C4 C5 . . . . -0.72(19) ?
    C1 N1 C5 C4 . . . . 0.94(19) ?
    C3 C4 C5 N1 . . . . 0.1(2) ?
loop_
    _geom_hbond_atom_site_label_D
    _geom_hbond_atom_site_label_H
    _geom_hbond_atom_site_label_A
    _geom_hbond_site_symmetry_A
    _geom_hbond_distance_DH
    _geom_hbond_distance_HA
    _geom_hbond_distance_DA
    _geom_hbond_angle_DHA
    _geom_hbond_publ_flag
    O1 H1 N1 4_576 0.82 1.85 2.6639(12) 171.7 yes
    N2 H71 O1 3_666 0.870(17) 2.276(17) 3.0184(13) 143.2(12) yes
    N2 H72 N2 2_645 0.895(18) 2.358(17) 3.1249(15) 143.8(15) yes
data_global
_journal_date_recd_electronic     2011-08-03
_journal_date_accepted     2011-08-24
_journal_name_full     'Acta Crystallographica, Section E'
_journal_year     2011
_journal_volume     67
_journal_issue      9
_journal_page_first     o2513
_journal_page_last     o2513
_journal_paper_category     QO
_journal_coeditor_code     BH2372
_publ_contact_author_name     'Dr Richard Betz'
_publ_contact_author_address
;
Department of Chemistry
Nelson Mandela Metropolitan University
Summerstrand Campus (South)
University Way
Summerstrand
PO Box 77000
Port Elizabeth 6031
South Africa
;
_publ_contact_author_email     richard.betz@webmail.co.za
_publ_contact_author_fax     '+27-41-504-4236'
_publ_contact_author_phone     '+27-41-504-4285'
_publ_section_title
;
2-Aminopyridin-3-ol
;
loop_
    _publ_author_name
    _publ_author_address
    'Betz, Richard'
;
Nelson Mandela Metropolitan University
Summerstrand Campus
Department of Chemistry
University Way
Summerstrand
PO Box 77000
Port Elizabeth 6031
South Africa
;
    'Gerber, Thomas'
;
Nelson Mandela Metropolitan University
Summerstrand Campus
Department of Chemistry
University Way
Summerstrand
PO Box 77000
Port Elizabeth 6031
South Africa
;
    'Hosten, Eric'
;
Nelson Mandela Metropolitan University
Summerstrand Campus
Department of Chemistry
University Way
Summerstrand
PO Box 77000
Port Elizabeth 6031
South Africa
;
    'Schalekamp, Henk'
;
Nelson Mandela Metropolitan University
Summerstrand Campus
Department of Chemistry
University Way
Summerstrand
PO Box 77000
Port Elizabeth 6031
South Africa
;
