# Supplementary material for: 2-Amino­pyridin-3-ol
Source: Acta Crystallogr Sect E Struct Rep Online. 2011 Aug 27;67(Pt 9):o2513. doi: 10.1107/S1600536811034775 (PMC3200947; doi:10.1107/S1600536811034775)
Supplement: Supplementary file 3 [file e-67-o2513-Isup3.hkl]

# 
# h,k,l, Fc-squared, Fo-squared, sigma(Fo-squared) and status flag 
# 
data_I
_shelx_title ' ba266_s in P2(1)/c' 
_shelx_refln_list_code          4 
_shelx_F_calc_maximum       79.25 
_exptl_crystal_F_000       232.00 
_reflns_d_resolution_high  0.7504 
 
loop_ 
 _symmetry_equiv_pos_as_xyz 
 'x, y, z' 
 '-x, y+1/2, -z+1/2' 
 '-x, -y, -z' 
 'x, -y-1/2, z-1/2' 
 
_cell_length_a    12.5310 
_cell_length_b     3.8887 
_cell_length_c    11.6042 
_cell_angle_alpha  90.000 
_cell_angle_beta  113.139 
_cell_angle_gamma  90.000 
 
_shelx_F_squared_multiplier     1.000 
 
loop_ 
 _refln_index_h 
 _refln_index_k 
 _refln_index_l 
 _refln_F_squared_calc 
 _refln_F_squared_meas 
 _refln_F_squared_sigma 
 _refln_observed_status 
   1   0   0      560.25      353.91    249.58 o 
   2   0   0     3458.05     3327.91     31.26 o 
   3   0   0       10.41        8.34      0.44 o 
   4   0   0      908.02      879.13      6.60 o 
   5   0   0      115.63      130.62      1.08 o 
   6   0   0       97.29      103.58      1.12 o 
   7   0   0      336.48      398.17      2.42 o 
   8   0   0        9.06       11.07      0.74 o 
   9   0   0        0.16       -0.18      0.55 o 
  10   0   0       77.46       82.48      3.26 o 
  11   0   0      110.20      108.00      2.28 o 
  12   0   0        8.25        7.26      1.03 o 
  13   0   0       95.44       93.00      7.08 o 
  14   0   0        0.28        0.03      1.30 o 
  15   0   0       13.55       19.38      2.35 o 
   1   1   0     6280.05     5901.40     67.43 o 
   2   1   0     2715.25     2569.33     25.95 o 
   3   1   0      285.21      287.74      2.43 o 
   4   1   0      434.63      463.10      3.79 o 
   5   1   0       46.31       36.93      0.48 o 
   6   1   0       25.76       40.65      0.58 o 
   7   1   0       14.99       16.50      0.59 o 
   8   1   0        4.90        4.46      0.43 o 
   9   1   0       18.94       16.03      0.70 o 
  10   1   0       35.06       31.08      0.94 o 
  11   1   0       46.60       43.12      1.07 o 
  12   1   0       44.90       43.98      1.29 o 
  13   1   0        1.94        1.63      0.71 o 
  14   1   0        0.10       -0.28      0.71 o 
  15   1   0        2.27        1.52      0.81 o 
   0   2   0       15.49       20.55      1.03 o 
   1   2   0      469.03      485.61      5.75 o 
   2   2   0      466.53      450.21      7.46 o 
   3   2   0     2283.92     2313.54     30.47 o 
   4   2   0      152.80      166.12      2.00 o 
   5   2   0      186.88      216.39      2.08 o 
   6   2   0        0.46        0.68      0.28 o 
   7   2   0       89.01       93.65      1.77 o 
   8   2   0       45.64       40.52      0.88 o 
   9   2   0        3.15        2.62      0.59 o 
  10   2   0       13.22        8.69      0.74 o 
  11   2   0        2.29        1.54      0.64 o 
  12   2   0        2.54        2.85      0.70 o 
  13   2   0        1.20        0.91      0.72 o 
  14   2   0        4.96        5.40      0.87 o 
   1   3   0       97.33       96.60      3.64 o 
   2   3   0       74.65       80.11      1.88 o 
   3   3   0       29.45       32.66      0.76 o 
   4   3   0      378.95      383.04      6.68 o 
   5   3   0       19.48       17.71      1.09 o 
   6   3   0        6.29        6.59      0.80 o 
   7   3   0       27.86       25.81      1.27 o 
   8   3   0       29.05       27.93      0.91 o 
   9   3   0       24.25       23.57      0.91 o 
  10   3   0        0.62        0.14      0.54 o 
  11   3   0       21.60       23.46      1.06 o 
  12   3   0        0.00        0.16      0.65 o 
   0   4   0      127.66      125.97      2.10 o 
   1   4   0        0.20        0.43      0.45 o 
   2   4   0       33.66       34.00      1.69 o 
   3   4   0        1.04        0.89      0.94 o 
   4   4   0       14.21       11.99      0.99 o 
   5   4   0        3.08        1.66      0.81 o 
   6   4   0       18.67       18.43      2.05 o 
   7   4   0        0.21       -0.63      1.23 o 
   8   4   0        0.28        0.64      1.35 o 
   9   4   0        0.02        0.41      1.43 o 
   1   5   0       13.58       13.69      1.30 o 
   2   5   0        3.17        3.54      1.04 o 
   3   5   0        0.00       -0.98      0.98 o 
   4   5   0        7.39        7.95      1.39 o 
 -15   1   1       22.14       20.26      1.52 o 
 -14   1   1        0.08       -0.67      0.67 o 
 -13   1   1       14.82       17.28      1.02 o 
 -12   1   1       16.24       10.76      0.82 o 
 -11   1   1       23.58       21.60      0.88 o 
 -10   1   1      219.69      218.41      2.17 o 
  -9   1   1       53.78       58.55      0.93 o 
  -8   1   1      104.96      116.37      1.07 o 
  -7   1   1        4.06        8.12      0.42 o 
  -6   1   1       16.13       18.45      0.43 o 
  -5   1   1      648.24      689.04      3.64 o 
  -4   1   1       44.39       54.32      0.41 o 
  -3   1   1      311.60      296.70      2.32 o 
  -2   1   1     3650.70     3512.72     36.19 o 
  -1   1   1      920.81      901.44      5.43 o 
   0   1   1      446.83      416.34      5.63 o 
   1   1   1     1187.95     1132.47     18.40 o 
   2   1   1     1810.60     1669.34     41.67 o 
   3   1   1      102.21      103.62      1.45 o 
   4   1   1      172.43      171.26      2.05 o 
   5   1   1      276.92      295.97      1.97 o 
   6   1   1        0.52        1.60      0.30 o 
   7   1   1       26.11       28.69      0.71 o 
   8   1   1        0.06        0.25      0.39 o 
   9   1   1        1.43        1.17      0.44 o 
  10   1   1        2.12        1.84      0.52 o 
  11   1   1       46.09       47.16      1.13 o 
  12   1   1        0.18        0.48      0.65 o 
  13   1   1        6.44        7.30      0.84 o 
  14   1   1        7.41        8.31      0.93 o 
 -14   2   1        0.56       -0.57      0.71 o 
 -13   2   1        2.07        2.20      0.71 o 
 -12   2   1        0.48        1.20      0.63 o 
 -11   2   1      116.80      106.83      1.59 o 
 -10   2   1        0.00       -0.01      0.53 o 
  -9   2   1      285.43      269.32      4.07 o 
  -8   2   1       17.55       17.26      0.61 o 
  -7   2   1        1.38        1.58      0.32 o 
  -6   2   1        0.31        0.15      0.24 o 
  -5   2   1        3.69        2.23      0.30 o 
  -4   2   1      182.58      172.23      2.27 o 
  -3   2   1       27.28       24.45      0.84 o 
  -2   2   1      132.98      134.13      2.72 o 
  -1   2   1        0.33        0.17      0.15 o 
   0   2   1        0.51        0.22      0.11 o 
   1   2   1      149.61      146.86      1.49 o 
   2   2   1      465.44      442.21      6.04 o 
   3   2   1        6.22        6.88      0.30 o 
   4   2   1       45.53       43.97      0.84 o 
   5   2   1       12.53       13.36      0.50 o 
   6   2   1       20.26       18.78      0.64 o 
   7   2   1        0.00       -0.17      0.31 o 
   8   2   1        1.67        1.31      0.46 o 
   9   2   1       39.11       35.66      1.28 o 
  10   2   1        0.40        0.40      0.59 o 
  11   2   1        1.51        2.00      0.66 o 
  12   2   1        1.06        1.99      0.71 o 
  13   2   1        6.72        6.11      0.85 o 
 -12   3   1        4.72        4.22      0.66 o 
 -11   3   1        4.87        5.48      0.62 o 
 -10   3   1       31.96       26.20      1.40 o 
  -9   3   1        5.13        4.06      0.86 o 
  -8   3   1       41.94       41.67      1.46 o 
  -7   3   1      130.38      130.67      2.34 o 
  -6   3   1        1.75        1.08      0.68 o 
  -5   3   1      289.82      290.85      7.40 o 
  -4   3   1       15.88       16.48      1.02 o 
  -3   3   1       14.44       12.90      0.73 o 
  -2   3   1      135.22      136.64      3.78 o 
  -1   3   1       18.51       19.53      0.56 o 
   0   3   1        4.75        5.17      0.32 o 
   1   3   1        0.00       -0.07      0.25 o 
   2   3   1       45.94       48.33      0.85 o 
   3   3   1       83.43       79.42      1.30 o 
   4   3   1       16.55       16.71      0.51 o 
   5   3   1       65.62       68.39      0.88 o 
   6   3   1       11.16       11.45      0.59 o 
   7   3   1        0.18       -0.09      0.48 o 
   8   3   1       11.18        8.94      0.74 o 
   9   3   1        0.00       -0.50      0.54 o 
  10   3   1        0.01       -0.26      0.59 o 
  11   3   1        4.48        6.56      0.78 o 
  12   3   1        2.03        1.62      0.82 o 
 -10   4   1        1.23        1.82      1.59 o 
  -9   4   1        2.44        1.31      1.48 o 
  -8   4   1       56.96       48.84      2.75 o 
  -7   4   1       59.78       61.22      4.50 o 
  -6   4   1      178.14      184.78      4.04 o 
  -5   4   1        9.90        6.71      1.33 o 
  -4   4   1        4.74        4.19      1.15 o 
  -3   4   1        1.98        2.92      1.02 o 
  -2   4   1        1.56        2.17      0.94 o 
  -1   4   1        8.77        8.55      1.05 o 
   0   4   1       18.73       18.31      1.52 o 
   1   4   1        1.05        0.28      0.59 o 
   2   4   1        0.30       -0.27      0.61 o 
   3   4   1        0.36        0.48      0.68 o 
   4   4   1       15.96       17.76      1.83 o 
   5   4   1       23.97       26.60      2.01 o 
   6   4   1       37.30       42.62      2.45 o 
   7   4   1       16.25       17.79      2.19 o 
   8   4   1        0.01       -1.01      1.33 o 
   9   4   1        7.79       11.90      1.91 o 
  -4   5   1        5.65        6.09      1.34 o 
  -3   5   1        0.51       -0.36      1.02 o 
  -2   5   1        1.41        0.78      0.96 o 
  -1   5   1        8.54        8.29      1.07 o 
   2   5   1        1.56        0.51      0.93 o 
   3   5   1        5.11        5.75      1.20 o 
 -16   0   2        0.50       -0.78      1.34 o 
 -15   0   2       17.14       11.46      1.78 o 
 -14   0   2       44.71       42.48      2.47 o 
 -13   0   2      138.03      133.57      8.23 o 
 -12   0   2      107.27      108.81      7.05 o 
 -11   0   2        3.45        3.52      0.82 o 
 -10   0   2       39.02       42.01      1.22 o 
  -9   0   2       64.91       78.14      1.63 o 
  -8   0   2      447.28      486.92      2.69 o 
  -7   0   2     2306.33     2432.92     29.27 o 
  -6   0   2      123.82      100.44      1.00 o 
  -5   0   2      122.34      141.03      1.33 o 
  -4   0   2        8.31        8.77      0.54 o 
  -3   0   2      345.38      317.46      1.91 o 
  -2   0   2     1668.61     1635.97      8.79 o 
  -1   0   2      112.16      104.26      1.07 o 
   0   0   2     2152.34     2061.58     15.78 o 
   1   0   2        0.21        2.31      0.28 o 
   2   0   2     1097.12     1018.94      6.55 o 
   3   0   2      662.56      645.42      4.24 o 
   4   0   2      243.37      257.19      1.50 o 
   5   0   2      111.43      120.06      1.18 o 
   6   0   2      171.62      175.62      1.73 o 
   7   0   2       23.25       24.85      1.01 o 
   8   0   2      110.00      105.21      3.89 o 
   9   0   2      539.76      532.74      6.61 o 
  10   0   2       22.21       23.69      1.42 o 
  11   0   2      119.10      113.33      3.31 o 
  12   0   2        0.51        0.18      0.89 o 
  13   0   2        0.11        0.70      0.97 o 
  14   0   2       43.90       52.72      3.02 o 
 -15   1   2        0.05        0.29      0.74 o 
 -14   1   2       33.73       34.06      1.35 o 
 -13   1   2       48.99       43.44      1.29 o 
 -12   1   2        4.92        3.60      0.66 o 
 -11   1   2       12.57        7.49      0.60 o 
 -10   1   2        0.02        0.23      0.41 o 
  -9   1   2      236.72      246.51      2.67 o 
  -8   1   2      300.14      314.68      4.46 o 
  -7   1   2       44.50       51.84      0.67 o 
  -6   1   2      610.26      676.25      4.86 o 
  -5   1   2      448.47      450.43      2.86 o 
  -4   1   2       63.73       73.12      0.69 o 
  -3   1   2      816.35      810.27      5.67 o 
  -2   1   2       18.75       23.21      0.52 o 
  -1   1   2      149.48      153.09      1.36 o 
   0   1   2      109.81       98.42      1.58 o 
   1   1   2       48.36       39.79      0.65 o 
   2   1   2       69.98       66.18      0.87 o 
   3   1   2       19.11       23.63      0.42 o 
   4   1   2       88.15       80.88      0.83 o 
   5   1   2      104.91      100.66      1.35 o 
   6   1   2       49.99       50.35      0.96 o 
   7   1   2       57.25       53.74      0.94 o 
   8   1   2       16.82       14.93      0.78 o 
   9   1   2       38.55       37.42      1.07 o 
  10   1   2      143.78      143.14      2.92 o 
  11   1   2       14.45       13.84      0.81 o 
  12   1   2       67.26       68.30      1.55 o 
  13   1   2       29.51       34.68      1.51 o 
  14   1   2        2.72        2.34      0.85 o 
 -14   2   2        0.03       -0.02      0.69 o 
 -13   2   2        2.71        2.95      0.69 o 
 -12   2   2        0.29        1.43      0.62 o 
 -11   2   2        8.40        8.29      0.70 o 
 -10   2   2       10.61       14.83      0.80 o 
  -9   2   2        0.17        0.16      0.34 o 
  -8   2   2       22.24       22.62      0.61 o 
  -7   2   2       18.50       20.53      0.51 o 
  -6   2   2       18.78       20.07      0.62 o 
  -5   2   2      572.16      615.03     12.16 o 
  -4   2   2      833.27      844.20      8.50 o 
  -3   2   2      138.29      153.92      2.06 o 
  -2   2   2       32.49       36.35      1.08 o 
  -1   2   2       21.27       18.15      0.38 o 
   0   2   2      252.25      246.71      2.63 o 
   1   2   2       15.64       12.03      0.40 o 
   2   2   2       88.36       88.72      1.10 o 
   3   2   2        0.30        1.01      0.24 o 
   4   2   2       15.81       18.21      0.64 o 
   5   2   2       11.38       12.08      0.51 o 
   6   2   2       63.82       64.61      0.88 o 
   7   2   2        0.94        0.46      0.39 o 
   8   2   2       28.07       28.69      0.88 o 
   9   2   2        4.10        5.76      0.68 o 
  10   2   2        1.37        1.34      0.64 o 
  11   2   2       75.19       84.36      1.62 o 
  12   2   2       69.04       77.64      1.74 o 
  13   2   2       45.58       54.11      1.59 o 
 -13   3   2        0.81       -0.55      0.94 o 
 -12   3   2       10.99        7.88      1.09 o 
 -11   3   2       24.13       27.00      1.48 o 
 -10   3   2       16.48       14.34      1.10 o 
  -9   3   2        5.27        3.68      0.84 o 
  -8   3   2        0.65        0.46      0.72 o 
  -7   3   2        0.22        0.32      0.69 o 
  -6   3   2      196.95      200.65      3.79 o 
  -5   3   2        1.61        1.44      0.52 o 
  -4   3   2      136.93      135.61      4.36 o 
  -3   3   2       74.95       78.48      2.76 o 
  -2   3   2       68.72       68.09      1.97 o 
  -1   3   2        0.41        0.23      0.25 o 
   0   3   2        8.74        5.79      0.96 o 
   1   3   2        5.50        5.75      0.36 o 
   2   3   2       19.12       17.74      0.57 o 
   3   3   2        4.31        4.09      0.37 o 
   4   3   2       24.51       24.92      0.65 o 
   5   3   2       18.93       18.96      0.83 o 
   6   3   2        0.85        0.31      0.50 o 
   7   3   2        0.05        0.35      0.53 o 
   8   3   2        2.11        2.20      0.61 o 
   9   3   2        8.24        7.63      0.74 o 
  10   3   2       11.83       14.36      0.96 o 
  11   3   2        0.04        0.07      0.78 o 
 -10   4   2        2.70        2.06      1.52 o 
  -9   4   2        0.39       -0.36      0.97 o 
  -8   4   2        8.39        8.29      1.16 o 
  -7   4   2       17.04       14.76      1.24 o 
  -6   4   2       16.31       13.47      1.61 o 
  -5   4   2       20.63       19.06      1.86 o 
  -4   4   2        0.10        0.55      1.01 o 
  -3   4   2        1.01        0.66      0.97 o 
  -2   4   2       12.88       11.64      1.45 o 
  -1   4   2        4.62        5.78      1.01 o 
   0   4   2        8.49        8.01      0.63 o 
   1   4   2        1.46        1.49      0.55 o 
   2   4   2        3.09        2.44      0.50 o 
   3   4   2        0.43        0.24      0.54 o 
   4   4   2        0.00        0.42      0.73 o 
   5   4   2        1.58        0.79      1.12 o 
   6   4   2        0.15        0.74      1.22 o 
   7   4   2        3.13        1.50      1.37 o 
   8   4   2        1.70        0.36      1.42 o 
  -4   5   2        0.00       -0.03      1.15 o 
  -3   5   2        0.52        0.14      1.09 o 
  -2   5   2        8.16        7.83      1.23 o 
  -1   5   2        2.11        2.23      0.97 o 
   0   5   2        1.50        2.42      0.86 o 
   2   5   2        3.28        2.65      0.97 o 
 -16   1   3        0.38       -0.18      0.96 o 
 -15   1   3       26.49       25.92      1.23 o 
 -14   1   3        3.14        2.68      0.70 o 
 -13   1   3        0.05       -0.30      0.60 o 
 -12   1   3       11.50        8.37      0.74 o 
 -11   1   3        8.22        8.82      0.61 o 
 -10   1   3       22.14       22.19      0.76 o 
  -9   1   3      124.13      126.70      2.02 o 
  -8   1   3       36.88       35.02      0.70 o 
  -7   1   3       31.77       34.73      1.31 o 
  -6   1   3      139.44      140.52      1.06 o 
  -5   1   3       68.01       71.66      0.47 o 
  -4   1   3       95.89       87.30      0.50 o 
  -3   1   3       44.94       37.00      0.32 o 
  -2   1   3      544.28      544.42      4.64 o 
  -1   1   3      391.53      371.43      3.95 o 
   0   1   3      228.70      222.96      3.26 o 
   1   1   3       81.83       80.50      0.96 o 
   2   1   3       46.48       43.93      0.49 o 
   3   1   3       42.49       42.05      0.58 o 
   4   1   3      199.19      215.03      2.57 o 
   5   1   3       10.35        7.58      0.42 o 
   6   1   3      135.01      127.44      1.27 o 
   7   1   3      305.19      302.25      1.94 o 
   8   1   3      115.60      114.01      1.36 o 
   9   1   3        7.87        9.16      0.73 o 
  10   1   3       39.02       39.55      1.29 o 
  11   1   3      111.81      112.63      2.06 o 
  12   1   3        0.97       -0.20      0.70 o 
  13   1   3        0.00        0.00      0.78 o 
 -15   2   3        1.45        1.22      0.75 o 
 -14   2   3        1.91        0.72      0.68 o 
 -13   2   3        0.66        0.30      0.62 o 
 -12   2   3        0.18        0.41      0.58 o 
 -11   2   3       75.74       68.28      1.71 o 
 -10   2   3        8.89        7.78      0.62 o 
  -9   2   3        1.90        1.84      0.34 o 
  -8   2   3        0.52        0.22      0.29 o 
  -7   2   3       43.03       42.51      0.70 o 
  -6   2   3       34.11       33.72      1.01 o 
  -5   2   3       38.42       36.62      0.86 o 
  -4   2   3      115.18      111.47      2.38 o 
  -3   2   3        0.91        1.13      0.42 o 
  -2   2   3       53.14       52.70      0.86 o 
  -1   2   3        1.78        2.50      0.20 o 
   0   2   3      296.78      303.51      5.20 o 
   1   2   3        0.03        0.41      0.23 o 
   2   2   3        1.64        2.14      0.29 o 
   3   2   3        5.22        5.38      0.35 o 
   4   2   3       33.54       31.94      0.66 o 
   5   2   3      127.46      121.50      1.33 o 
   6   2   3        7.72        6.45      0.49 o 
   7   2   3       60.70       60.02      1.07 o 
   8   2   3       19.09       19.18      0.96 o 
   9   2   3        0.02        0.21      0.60 o 
  10   2   3        7.38        6.02      0.76 o 
  11   2   3       30.83       27.66      1.23 o 
  12   2   3        1.46        0.84      0.77 o 
 -13   3   3        1.94        0.72      0.98 o 
 -12   3   3        8.50        8.53      1.10 o 
 -11   3   3        3.75        3.96      0.93 o 
 -10   3   3        5.40        5.11      1.02 o 
  -9   3   3        0.20        0.59      0.77 o 
  -8   3   3        0.28       -0.64      0.79 o 
  -7   3   3        0.61       -0.37      0.63 o 
  -6   3   3       18.83       19.29      1.09 o 
  -5   3   3        6.09        6.40      0.70 o 
  -4   3   3        0.00       -0.05      0.54 o 
  -3   3   3        0.02        0.04      0.52 o 
  -2   3   3        2.03        2.92      0.63 o 
  -1   3   3        2.92        4.31      0.30 o 
   0   3   3        4.00        3.86      0.34 o 
   1   3   3       43.67       39.91      1.09 o 
   2   3   3       30.54       24.77      3.82 o 
   3   3   3       35.42       32.18      2.48 o 
   4   3   3      164.59      171.90      2.31 o 
   5   3   3       27.83       26.47      0.94 o 
   6   3   3       26.99       27.03      1.00 o 
   7   3   3       11.40       10.98      0.75 o 
   8   3   3        7.38        7.39      0.74 o 
   9   3   3        4.11        6.00      0.85 o 
  10   3   3        0.14        0.69      0.78 o 
 -10   4   3        1.23        0.44      1.05 o 
  -9   4   3        0.00       -0.89      0.93 o 
  -8   4   3       13.99       12.61      1.78 o 
  -7   4   3       10.97       10.88      1.60 o 
  -6   4   3        3.27        1.12      1.23 o 
  -5   4   3        8.99        9.43      1.43 o 
  -4   4   3       28.69       32.48      2.01 o 
  -3   4   3        8.21        8.36      1.28 o 
  -2   4   3        1.45        0.94      0.97 o 
  -1   4   3        2.84        2.90      0.97 o 
   0   4   3        0.84        1.09      0.53 o 
   1   4   3        7.77        6.47      0.56 o 
   2   4   3       77.79       77.76      1.50 o 
   3   4   3       92.61       94.30      1.65 o 
   4   4   3       16.55       18.27      1.08 o 
   5   4   3       11.85       12.53      0.98 o 
   6   4   3        0.11       -0.40      0.76 o 
   7   4   3        0.98        0.73      0.70 o 
   8   4   3        0.48       -1.52      1.61 o 
  -4   5   3        3.26        2.28      1.26 o 
  -3   5   3        7.61        8.38      1.38 o 
  -2   5   3        1.14        0.74      1.08 o 
  -1   5   3        2.92        2.34      1.05 o 
   0   5   3        1.51        1.61      0.94 o 
 -16   0   4       21.32       20.41      1.88 o 
 -15   0   4        0.47       -0.27      1.00 o 
 -14   0   4        7.22        7.39      1.43 o 
 -13   0   4        6.22        6.89      1.00 o 
 -12   0   4        6.92        6.64      0.94 o 
 -11   0   4      176.67      179.94      7.29 o 
 -10   0   4       10.92       10.49      0.76 o 
  -9   0   4       72.07       72.95      1.32 o 
  -8   0   4       74.60       76.09      2.57 o 
  -7   0   4       10.33        8.92      0.56 o 
  -6   0   4       33.05       34.85      0.60 o 
  -5   0   4        9.65       13.62      0.51 o 
  -4   0   4     4747.05     5035.93     29.82 o 
  -3   0   4     2157.45     2042.74     16.50 o 
  -2   0   4      270.88      290.66      1.34 o 
  -1   0   4      546.12      533.05      1.81 o 
   0   0   4       13.52       16.66      0.55 o 
   1   0   4      610.99      651.81      2.62 o 
   2   0   4     1293.26     1471.52     13.83 o 
   3   0   4      413.09      415.06      2.05 o 
   4   0   4      112.60      138.72      1.56 o 
   5   0   4        1.14        1.19      0.64 o 
   6   0   4       13.27       15.00      1.17 o 
   7   0   4     1048.69     1056.55      8.85 o 
   8   0   4        0.65        1.35      0.82 o 
   9   0   4      923.02      923.24     18.80 o 
  10   0   4       15.77       17.22      2.60 o 
  11   0   4        0.02       -0.25      0.88 o 
  12   0   4        1.45        1.42      1.01 o 
  13   0   4       10.86        9.09      1.87 o 
 -16   1   4        1.77        1.56      0.88 o 
 -15   1   4        0.06        0.32      0.70 o 
 -14   1   4        5.90        5.49      0.75 o 
 -13   1   4        0.00       -0.53      0.60 o 
 -12   1   4        2.50        1.82      0.61 o 
 -11   1   4        1.93        1.88      0.49 o 
 -10   1   4       15.22       14.20      0.60 o 
  -9   1   4       14.81       13.10      0.60 o 
  -8   1   4       54.40       49.96      0.75 o 
  -7   1   4       18.33       20.30      0.54 o 
  -6   1   4      246.27      240.64      1.86 o 
  -5   1   4      717.54      714.10      4.15 o 
  -4   1   4      175.86      150.96      1.29 o 
  -3   1   4      877.62      881.93     21.97 o 
  -2   1   4     1296.70     1290.66     12.55 o 
  -1   1   4        7.26       11.30      0.33 o 
   0   1   4       35.52       45.12      0.56 o 
   1   1   4       15.34       23.29      0.44 o 
   2   1   4      196.36      208.15      2.68 o 
   3   1   4      247.02      281.14      2.33 o 
   4   1   4        0.40        0.43      0.32 o 
   5   1   4      354.14      361.06      3.17 o 
   6   1   4      289.11      288.24      2.62 o 
   7   1   4       95.36       90.57      1.29 o 
   8   1   4      462.12      468.57      4.12 o 
   9   1   4       45.55       49.47      1.27 o 
  10   1   4       69.23       69.84      1.49 o 
  11   1   4       43.68       45.19      1.40 o 
  12   1   4        0.42       -0.23      0.75 o 
 -15   2   4        5.87        4.67      0.80 o 
 -14   2   4        2.46        3.12      0.71 o 
 -13   2   4       25.00       26.23      1.10 o 
 -12   2   4        0.61        0.56      0.57 o 
 -11   2   4       31.92       35.53      1.03 o 
 -10   2   4        0.08       -0.46      0.46 o 
  -9   2   4        2.28        1.98      0.29 o 
  -8   2   4      118.29      120.19      1.06 o 
  -7   2   4      215.33      222.93      2.27 o 
  -6   2   4      338.17      329.21      3.85 o 
  -5   2   4       17.46       18.77      0.94 o 
  -4   2   4       40.69       35.85      1.21 o 
  -3   2   4       12.59       11.95      0.45 o 
  -2   2   4       13.56       13.17      0.35 o 
  -1   2   4      123.81      114.61      1.82 o 
   0   2   4       95.21       87.48      1.52 o 
   1   2   4        8.98        8.62      0.35 o 
   2   2   4       26.90       25.51      0.60 o 
   3   2   4        0.53        0.23      0.33 o 
   4   2   4      600.59      602.35      6.74 o 
   5   2   4      195.35      200.55      3.58 o 
   6   2   4      500.38      499.06      3.11 o 
   7   2   4       65.37       68.34      1.18 o 
   8   2   4        0.00        0.06      0.59 o 
   9   2   4        0.20        0.13      0.63 o 
  10   2   4       88.07       97.19      1.75 o 
  11   2   4       19.53       20.89      1.20 o 
 -13   3   4        6.46        5.23      1.07 o 
 -12   3   4        2.42        2.18      0.94 o 
 -11   3   4        4.41        3.71      0.79 o 
 -10   3   4        0.04       -0.57      0.66 o 
  -9   3   4        9.00        9.55      0.94 o 
  -8   3   4       17.94       17.95      1.19 o 
  -7   3   4      106.77      104.19      2.94 o 
  -6   3   4        2.35        2.55      0.80 o 
  -5   3   4      118.59      121.17      3.22 o 
  -4   3   4        5.54        5.57      0.67 o 
  -3   3   4        0.00        0.06      0.53 o 
  -2   3   4        6.38        7.31      0.46 o 
  -1   3   4       31.93       32.06      0.59 o 
   0   3   4      115.28      113.11      2.12 o 
   1   3   4       60.97       58.66      0.91 o 
   2   3   4        0.01        0.09      0.41 o 
   3   3   4      115.26      117.27      2.20 o 
   4   3   4        2.74        2.51      0.56 o 
   5   3   4      214.59      220.28      2.22 o 
   6   3   4       50.95       51.78      1.23 o 
   7   3   4        0.69        0.93      0.69 o 
   8   3   4       13.90       14.00      1.07 o 
   9   3   4        1.26        1.75      0.81 o 
  10   3   4        5.57        6.14      0.96 o 
 -10   4   4        0.01       -0.41      1.39 o 
  -9   4   4        2.04        2.09      1.45 o 
  -8   4   4        1.10        1.24      1.33 o 
  -7   4   4        1.29        1.54      1.27 o 
  -6   4   4        9.08        8.40      1.52 o 
  -5   4   4       16.87       14.03      1.65 o 
  -4   4   4       11.06       14.31      1.78 o 
  -3   4   4       10.76       12.04      1.43 o 
  -2   4   4        0.53        1.24      1.00 o 
  -1   4   4        2.03        2.20      0.98 o 
   0   4   4        0.82        0.84      0.43 o 
   1   4   4        8.46        9.41      0.79 o 
   2   4   4        0.73        1.13      0.67 o 
   3   4   4       38.64       40.91      1.79 o 
   4   4   4        6.35        7.17      0.87 o 
   5   4   4        0.01        0.11      0.70 o 
   6   4   4        0.51        0.45      0.98 o 
   7   4   4       27.80       29.88      1.48 o 
  -2   5   4       21.35       22.20      1.91 o 
  -1   5   4        0.74        0.82      1.08 o 
 -16   1   5       11.77       13.55      1.14 o 
 -15   1   5        4.10        4.78      0.78 o 
 -14   1   5        5.40        3.66      0.71 o 
 -13   1   5      124.37      129.47      2.52 o 
 -12   1   5       43.77       42.70      1.19 o 
 -11   1   5       11.41       12.73      0.67 o 
 -10   1   5      113.07      115.43      1.80 o 
  -9   1   5      253.40      259.26      2.70 o 
  -8   1   5       57.41       47.83      0.70 o 
  -7   1   5       13.10       11.53      0.46 o 
  -6   1   5      391.45      411.89      3.91 o 
  -5   1   5        2.89        4.17      0.41 o 
  -4   1   5        0.59        0.00      0.18 o 
  -3   1   5      350.45      360.21      2.82 o 
  -2   1   5       35.65       39.73      0.51 o 
  -1   1   5      875.37      930.64      5.68 o 
   0   1   5      277.29      305.51      3.15 o 
   1   1   5       92.03      107.53      0.84 o 
   2   1   5      115.15      108.29      1.20 o 
   3   1   5        4.44        5.59      0.41 o 
   4   1   5      115.27      119.43      1.25 o 
   5   1   5       75.96       70.78      1.10 o 
   6   1   5       63.99       61.93      1.24 o 
   7   1   5      102.58       98.55      1.53 o 
   8   1   5       41.90       41.71      1.20 o 
   9   1   5       54.47       54.47      1.37 o 
  10   1   5       14.31       13.24      1.06 o 
  11   1   5       13.76       12.03      1.00 o 
  12   1   5        1.47        0.40      0.81 o 
 -15   2   5        9.33        5.49      0.80 o 
 -14   2   5        0.00       -0.63      0.63 o 
 -13   2   5       37.39       36.21      1.16 o 
 -12   2   5       25.61       25.68      1.05 o 
 -11   2   5        0.01       -0.49      0.49 o 
 -10   2   5        0.26       -0.18      0.35 o 
  -9   2   5       55.05       50.53      1.17 o 
  -8   2   5        0.01       -0.28      0.32 o 
  -7   2   5       36.75       33.31      0.88 o 
  -6   2   5        0.29       -0.26      0.89 o 
  -5   2   5        4.39        5.68      0.39 o 
  -4   2   5        4.87        5.40      0.27 o 
  -3   2   5       14.35       14.99      0.44 o 
  -2   2   5     1005.62     1061.41     14.33 o 
  -1   2   5       22.45       20.31      2.65 o 
   0   2   5      297.43      321.43      4.11 o 
   1   2   5       11.88       14.32      0.56 o 
   2   2   5       16.16       14.49      0.60 o 
   3   2   5        0.03       -0.18      0.36 o 
   4   2   5        0.00       -0.14      0.38 o 
   5   2   5       60.96       57.93      1.08 o 
   6   2   5        4.12        3.81      0.55 o 
   7   2   5        3.00        2.70      0.56 o 
   8   2   5        2.11        2.29      0.67 o 
   9   2   5        0.65        0.83      0.68 o 
  10   2   5        3.38        3.21      0.79 o 
  11   2   5       17.26       14.94      1.08 o 
 -13   3   5        8.62       11.80      1.06 o 
 -12   3   5        0.55        0.13      0.76 o 
 -11   3   5        3.63        2.76      0.77 o 
 -10   3   5       11.81       11.79      1.02 o 
  -9   3   5       56.93       58.43      1.99 o 
  -8   3   5        8.11        7.03      1.03 o 
  -7   3   5       22.73       19.56      2.55 o 
  -6   3   5      177.71      181.02      2.68 o 
  -5   3   5       23.94       22.21      1.30 o 
  -4   3   5      104.69      106.97      2.02 o 
  -3   3   5       79.27       80.83      3.32 o 
  -2   3   5        3.54        3.66      0.30 o 
  -1   3   5       81.99       80.77      1.48 o 
   0   3   5       39.85       41.22      0.77 o 
   1   3   5       11.85       10.85      0.62 o 
   2   3   5      163.40      168.05      2.20 o 
   3   3   5        0.25        0.13      0.52 o 
   4   3   5      101.79       99.55      1.89 o 
   5   3   5       20.52       20.12      1.54 o 
   6   3   5        0.27        0.77      0.68 o 
   7   3   5       22.14       23.22      1.25 o 
   8   3   5        4.80        4.72      0.87 o 
   9   3   5        1.41        1.10      0.89 o 
 -10   4   5        8.73        7.09      1.72 o 
  -9   4   5        4.02        3.53      1.52 o 
  -8   4   5        2.23        1.98      1.31 o 
  -7   4   5        5.84        2.87      1.34 o 
  -6   4   5       28.94       27.59      2.17 o 
  -5   4   5      153.07      152.47      3.69 o 
  -4   4   5       90.47       94.09      2.94 o 
  -3   4   5       43.64       41.38      2.19 o 
  -2   4   5        2.26        2.69      1.11 o 
  -1   4   5        5.48        4.66      1.15 o 
   0   4   5       13.68       13.58      0.95 o 
   1   4   5      120.22      120.45      1.90 o 
   2   4   5       46.88       46.62      1.48 o 
   3   4   5       83.63       87.32      2.33 o 
   4   4   5        0.45       -0.16      0.75 o 
   5   4   5        1.31        2.09      0.84 o 
   6   4   5        1.27        2.55      0.87 o 
 -16   0   6        0.37        0.96      1.07 o 
 -15   0   6       27.08       28.13      1.74 o 
 -14   0   6        0.02       -0.02      0.90 o 
 -13   0   6      182.72      199.73      8.49 o 
 -12   0   6        1.62        1.30      0.59 o 
 -11   0   6     1791.56     1877.78     39.61 o 
 -10   0   6       99.02      102.62      1.96 o 
  -9   0   6      273.00      266.29      2.76 o 
  -8   0   6       28.37       30.85      0.88 o 
  -7   0   6      185.89      208.15      1.99 o 
  -6   0   6      236.89      270.27      3.34 o 
  -5   0   6      329.99      376.29      4.14 o 
  -4   0   6      308.45      324.14      4.03 o 
  -3   0   6       16.55       20.63      0.52 o 
  -2   0   6       48.50       53.26      0.87 o 
  -1   0   6      404.40      428.12      2.06 o 
   0   0   6      956.62     1060.95     12.16 o 
   1   0   6       21.34       27.97      0.92 o 
   2   0   6      788.80      868.88     26.28 o 
   3   0   6       46.72       48.30      1.49 o 
   4   0   6       84.10       81.30      1.83 o 
   5   0   6       17.87       13.45      1.09 o 
   6   0   6        8.40        8.95      1.06 o 
   7   0   6       23.45       22.21      1.46 o 
   8   0   6       16.58       17.78      1.48 o 
   9   0   6        6.54        5.53      1.09 o 
  10   0   6        4.43        3.39      1.07 o 
  11   0   6       14.72       14.27      1.70 o 
 -16   1   6        0.61        0.25      0.83 o 
 -15   1   6        9.28       12.15      0.92 o 
 -14   1   6       16.72       18.62      1.01 o 
 -13   1   6       74.29       75.92      2.75 o 
 -12   1   6      319.12      338.68      6.57 o 
 -11   1   6       10.26       10.47      0.52 o 
 -10   1   6      497.66      503.70      7.87 o 
  -9   1   6      384.18      387.25      4.26 o 
  -8   1   6       28.66       25.12      0.65 o 
  -7   1   6      248.02      255.08      2.59 o 
  -6   1   6       46.69       52.27      0.88 o 
  -5   1   6       44.76       46.40      0.79 o 
  -4   1   6      150.66      171.77      1.41 o 
  -3   1   6        0.22        0.21      0.24 o 
  -2   1   6       99.20       96.21      0.86 o 
  -1   1   6      132.90      142.72      0.90 o 
   0   1   6      327.93      354.28      4.66 o 
   1   1   6      424.77      457.88      6.01 o 
   2   1   6       59.45       60.24      0.81 o 
   3   1   6       13.44       16.03      0.75 o 
   4   1   6       47.99       51.98      1.14 o 
   5   1   6        0.45        0.22      0.53 o 
   6   1   6        0.10       -0.46      0.53 o 
   7   1   6       12.09       10.95      0.80 o 
   8   1   6        0.07       -0.17      0.61 o 
   9   1   6        0.60        0.15      0.65 o 
  10   1   6        0.03       -0.59      0.78 o 
  11   1   6        0.03       -0.53      0.78 o 
 -15   2   6       35.70       41.53      1.35 o 
 -14   2   6      118.20      136.31      2.74 o 
 -13   2   6       30.27       36.18      1.05 o 
 -12   2   6       47.98       50.09      1.08 o 
 -11   2   6        3.95        3.91      0.53 o 
 -10   2   6      105.26      107.71      2.08 o 
  -9   2   6      102.07      102.83      2.66 o 
  -8   2   6      840.51      832.59     15.62 o 
  -7   2   6       16.75       16.30      0.49 o 
  -6   2   6      118.49      117.01      1.67 o 
  -5   2   6        8.39        7.97      0.38 o 
  -4   2   6       88.63       90.25      1.52 o 
  -3   2   6       63.33       62.47      0.78 o 
  -2   2   6        3.52        2.06      0.34 o 
  -1   2   6       64.51       68.18      1.02 o 
   0   2   6       15.80       16.48      0.58 o 
   1   2   6        0.00        0.23      0.34 o 
   2   2   6        6.15        5.76      0.44 o 
   3   2   6       60.35       62.63      0.99 o 
   4   2   6       64.50       63.38      1.10 o 
   5   2   6       40.39       41.67      1.02 o 
   6   2   6        9.22        8.42      0.66 o 
   7   2   6       19.86       19.51      1.07 o 
   8   2   6        0.27        0.62      0.67 o 
   9   2   6        0.90       -0.38      0.71 o 
  10   2   6        0.83        1.41      0.80 o 
 -13   3   6        4.39        3.93      0.92 o 
 -12   3   6       11.49       13.39      1.41 o 
 -11   3   6        0.55        0.97      0.98 o 
 -10   3   6       30.30       31.78      1.73 o 
  -9   3   6       46.31       46.40      1.81 o 
  -8   3   6        7.20        6.07      1.01 o 
  -7   3   6      274.82      275.91      4.43 o 
  -6   3   6       36.42       36.90      1.55 o 
  -5   3   6        0.62        0.72      0.73 o 
  -4   3   6       44.90       44.28      1.55 o 
  -3   3   6       45.06       44.93      1.51 o 
  -2   3   6       41.47       42.05      0.84 o 
  -1   3   6        2.01        1.54      0.50 o 
   0   3   6       28.74       28.21      0.97 o 
   1   3   6        3.90        3.80      0.60 o 
   2   3   6        1.35        0.75      0.69 o 
   3   3   6       75.68       75.62      1.55 o 
   4   3   6        0.01        0.14      0.65 o 
   5   3   6        0.90        0.45      0.69 o 
   6   3   6        1.18        0.81      0.73 o 
   7   3   6        5.11        5.27      0.89 o 
   8   3   6        0.04        0.63      0.83 o 
 -10   4   6        0.00       -1.34      1.34 o 
  -9   4   6       16.48       15.77      1.98 o 
  -8   4   6        0.58        0.78      1.34 o 
  -7   4   6        9.15        6.93      1.56 o 
  -6   4   6        1.71        1.08      1.26 o 
  -5   4   6       25.68       26.52      2.17 o 
  -4   4   6        3.16        2.65      1.24 o 
  -3   4   6        0.13        1.04      1.12 o 
  -2   4   6        0.18       -0.63      1.05 o 
  -1   4   6        0.99        0.40      1.08 o 
   0   4   6        5.01        5.56      0.75 o 
   1   4   6        6.48        5.72      0.83 o 
   2   4   6       11.97       13.48      1.12 o 
   3   4   6       10.01        9.23      1.00 o 
   4   4   6        0.57        0.28      0.82 o 
   5   4   6        0.22        0.90      0.85 o 
 -16   1   7       13.13       15.78      1.29 o 
 -15   1   7       14.33       12.78      1.07 o 
 -14   1   7        7.76        7.63      0.71 o 
 -13   1   7      160.54      165.60      4.13 o 
 -12   1   7       30.06       29.43      1.16 o 
 -11   1   7       31.03       31.49      0.89 o 
 -10   1   7      132.69      132.15      2.59 o 
  -9   1   7      116.46      112.44      1.43 o 
  -8   1   7        2.80        1.42      0.37 o 
  -7   1   7       28.42       23.21      0.64 o 
  -6   1   7      129.04      135.14      1.53 o 
  -5   1   7        3.46        4.10      0.36 o 
  -4   1   7       70.74       62.65      0.95 o 
  -3   1   7        3.97        6.48      0.42 o 
  -2   1   7        1.70        2.69      0.38 o 
  -1   1   7        0.38        0.23      0.31 o 
   0   1   7      110.24      112.62      1.52 o 
   1   1   7        3.94        3.80      0.42 o 
   2   1   7       47.10       46.36      0.95 o 
   3   1   7       53.35       44.56      1.10 o 
   4   1   7        0.81        0.76      0.54 o 
   5   1   7        1.07        0.62      0.56 o 
   6   1   7        0.45        0.73      0.59 o 
   7   1   7        7.63        7.38      0.77 o 
   8   1   7       37.55       41.69      1.34 o 
   9   1   7       12.12       10.42      1.05 o 
  10   1   7       11.28       12.29      1.04 o 
 -15   2   7       23.75       21.70      1.09 o 
 -14   2   7        9.95        8.36      0.72 o 
 -13   2   7        4.92        5.04      0.62 o 
 -12   2   7        3.20        2.66      0.58 o 
 -11   2   7        0.06        0.08      0.48 o 
 -10   2   7       17.83       17.87      0.78 o 
  -9   2   7      103.17       99.04      1.84 o 
  -8   2   7       14.48       15.54      0.60 o 
  -7   2   7        9.18        8.06      0.44 o 
  -6   2   7        2.16        1.74      0.30 o 
  -5   2   7       12.01       12.47      0.50 o 
  -4   2   7        0.33        0.66      0.31 o 
  -3   2   7        1.11        0.78      0.30 o 
  -2   2   7       88.15       96.40      2.59 o 
  -1   2   7        4.82        6.01      0.44 o 
   0   2   7       31.19       30.26      0.73 o 
   1   2   7       12.60       11.52      0.51 o 
   2   2   7        8.96       11.07      0.56 o 
   3   2   7        0.00       -0.25      0.46 o 
   4   2   7       14.99       15.62      0.78 o 
   5   2   7       11.55       11.09      0.71 o 
   6   2   7        2.19        2.80      0.67 o 
   7   2   7       49.22       51.91      1.43 o 
   8   2   7        0.08        0.30      0.71 o 
   9   2   7       29.86       30.97      1.38 o 
 -13   3   7       12.19       16.07      1.57 o 
 -12   3   7        4.54        3.46      1.10 o 
 -11   3   7        0.15        0.21      0.92 o 
 -10   3   7        3.53        2.45      0.98 o 
  -9   3   7       17.70       17.45      1.50 o 
  -8   3   7       38.98       37.65      1.70 o 
  -7   3   7       17.27       18.73      1.39 o 
  -6   3   7       36.15       36.79      1.84 o 
  -5   3   7       20.06       20.63      1.37 o 
  -4   3   7        1.56        1.76      0.78 o 
  -3   3   7        8.70        9.77      0.66 o 
  -2   3   7        0.02       -0.04      0.48 o 
  -1   3   7        0.03       -0.12      0.50 o 
   0   3   7       10.33       10.24      0.75 o 
   1   3   7        5.78        5.43      0.82 o 
   2   3   7        0.09        0.26      0.72 o 
   3   3   7        6.78        6.10      0.80 o 
   4   3   7        1.68        1.37      0.73 o 
   5   3   7        1.87        2.23      0.78 o 
   6   3   7        6.01        5.50      0.90 o 
   7   3   7        1.86        1.86      0.86 o 
  -9   4   7        0.84       -1.12      1.35 o 
  -8   4   7        0.02        0.83      1.34 o 
  -7   4   7       14.77       17.64      2.19 o 
  -6   4   7       35.44       35.54      2.40 o 
  -5   4   7       21.73       19.99      2.05 o 
  -4   4   7       18.80       21.10      2.05 o 
  -3   4   7        1.17        1.34      1.19 o 
  -2   4   7       13.53       12.83      1.57 o 
  -1   4   7        0.09       -0.11      0.58 o 
   0   4   7        3.04        3.35      0.76 o 
   1   4   7        2.39        2.56      0.81 o 
   2   4   7        2.48        3.95      0.89 o 
   3   4   7        1.80        1.09      0.86 o 
 -16   0   8        9.02        8.98      1.65 o 
 -15   0   8        0.26       -0.40      0.92 o 
 -14   0   8        5.73        3.90      0.97 o 
 -13   0   8      155.92      161.81      4.93 o 
 -12   0   8       66.60       72.54      2.28 o 
 -11   0   8       60.27       61.76      1.49 o 
 -10   0   8        9.55        9.19      0.63 o 
  -9   0   8      162.86      150.54      2.30 o 
  -8   0   8      166.96      177.93      2.18 o 
  -7   0   8       21.30       21.08      0.96 o 
  -6   0   8       34.00       33.03      0.94 o 
  -5   0   8      110.97       97.25      1.87 o 
  -4   0   8        1.08        0.54      0.47 o 
  -3   0   8       16.36       18.42      0.97 o 
  -2   0   8      948.62      895.66      7.54 o 
  -1   0   8        7.97        8.88      0.85 o 
   0   0   8      245.36      231.82      2.71 o 
   1   0   8        4.03        4.56      0.82 o 
   2   0   8       18.36       19.63      1.32 o 
   3   0   8      267.16      228.88      2.99 o 
   4   0   8       42.11       33.59      1.56 o 
   5   0   8      252.93      217.36      3.17 o 
   6   0   8      190.53      179.06      3.02 o 
   7   0   8        0.07        1.01      0.93 o 
   8   0   8        0.68        0.18      0.98 o 
   9   0   8       32.42       40.43      2.13 o 
 -16   1   8       21.52       25.12      1.40 o 
 -15   1   8       10.51        9.86      0.97 o 
 -14   1   8       55.71       58.96      2.33 o 
 -13   1   8        0.42        0.18      0.53 o 
 -12   1   8       31.47       33.38      0.98 o 
 -11   1   8       59.01       58.53      1.15 o 
 -10   1   8       20.35       21.05      0.71 o 
  -9   1   8        0.24        0.34      0.35 o 
  -8   1   8        5.05        4.15      0.46 o 
  -7   1   8       55.49       54.65      0.85 o 
  -6   1   8       54.21       59.06      0.80 o 
  -5   1   8        0.95        1.25      0.36 o 
  -4   1   8       22.05       23.20      0.67 o 
  -3   1   8       38.45       35.59      0.82 o 
  -2   1   8        6.50        6.37      0.49 o 
  -1   1   8      269.70      265.34      4.24 o 
   0   1   8       48.19       46.47      0.88 o 
   1   1   8      196.13      188.79      3.65 o 
   2   1   8      139.10      118.32      1.39 o 
   3   1   8        5.74        5.03      0.63 o 
   4   1   8      201.45      181.01      3.00 o 
   5   1   8      117.27      115.51      1.73 o 
   6   1   8       17.98       14.86      0.92 o 
   7   1   8       23.16       20.27      1.14 o 
   8   1   8        0.12        0.30      0.70 o 
   9   1   8       19.90       23.31      1.31 o 
 -15   2   8       96.72      110.60      1.97 o 
 -14   2   8       12.02       10.06      0.81 o 
 -13   2   8        9.49       10.84      0.81 o 
 -12   2   8        2.16        1.43      0.73 o 
 -11   2   8       18.14       16.16      0.90 o 
 -10   2   8       13.06       11.01      0.76 o 
  -9   2   8        1.30        1.01      0.49 o 
  -8   2   8        1.60        1.94      0.50 o 
  -7   2   8        1.63        1.12      0.38 o 
  -6   2   8       58.38       54.84      0.96 o 
  -5   2   8       14.61       13.40      0.61 o 
  -4   2   8        0.01       -0.10      0.26 o 
  -3   2   8       12.16       11.96      0.60 o 
  -2   2   8       10.84       11.53      0.64 o 
  -1   2   8        4.14        4.31      0.54 o 
   0   2   8      158.55      151.33      2.06 o 
   1   2   8      264.10      253.84      4.22 o 
   2   2   8       98.24       96.30      1.84 o 
   3   2   8      185.65      179.98      2.55 o 
   4   2   8        6.98        8.26      0.67 o 
   5   2   8        3.19        2.24      0.59 o 
   6   2   8        2.22        0.95      0.68 o 
   7   2   8        1.38        1.65      0.75 o 
   8   2   8        0.10       -0.33      0.86 o 
 -13   3   8       14.92       17.95      2.09 o 
 -12   3   8        1.40        0.22      1.06 o 
 -11   3   8        0.36        0.78      1.91 o 
 -10   3   8        2.15        0.83      0.94 o 
  -9   3   8        0.24        0.01      0.87 o 
  -8   3   8        4.88        4.43      1.00 o 
  -7   3   8        3.23        2.88      0.92 o 
  -6   3   8       23.31       23.36      1.50 o 
  -5   3   8       13.19       12.48      1.14 o 
  -4   3   8        8.10        9.58      0.95 o 
  -3   3   8        0.00        0.36      0.50 o 
  -2   3   8       10.86       10.22      0.78 o 
  -1   3   8       14.59       12.82      0.85 o 
   0   3   8        2.46        2.02      0.63 o 
   1   3   8       26.47       22.98      1.33 o 
   2   3   8      201.07      201.39      3.35 o 
   3   3   8        3.65        4.71      0.81 o 
   4   3   8       29.14       27.45      1.35 o 
   5   3   8        2.23        2.57      0.86 o 
   6   3   8        5.76        8.14      1.01 o 
  -9   4   8        0.17       -0.53      1.42 o 
  -8   4   8        0.02       -0.98      1.35 o 
  -7   4   8        1.10        0.34      1.35 o 
  -6   4   8        0.06        0.81      1.28 o 
  -5   4   8        0.07        0.90      1.27 o 
  -4   4   8        5.76        6.52      1.49 o 
  -3   4   8        0.02        0.33      1.20 o 
  -2   4   8       12.43       12.30      1.68 o 
  -1   4   8        2.85        3.58      0.76 o 
   0   4   8        8.80        8.93      0.95 o 
   1   4   8        4.49        4.42      0.89 o 
   2   4   8        2.42        1.74      0.88 o 
 -15   1   9        0.11        0.09      0.74 o 
 -14   1   9        0.78        1.08      0.63 o 
 -13   1   9       21.08       23.07      1.05 o 
 -12   1   9       19.19       20.05      0.98 o 
 -11   1   9       22.11       19.23      0.94 o 
 -10   1   9        0.35        0.37      0.56 o 
  -9   1   9       14.41       12.65      0.71 o 
  -8   1   9       25.76       26.39      0.89 o 
  -7   1   9       28.22       20.50      0.65 o 
  -6   1   9       17.92       19.16      0.70 o 
  -5   1   9       95.76       95.97      1.42 o 
  -4   1   9      381.89      383.29      5.69 o 
  -3   1   9      116.53      116.30      1.69 o 
  -2   1   9       18.92       17.50      0.79 o 
  -1   1   9      115.97      114.86      1.97 o 
   0   1   9      165.11      167.46      2.26 o 
   1   1   9        2.82        4.67      0.54 o 
   2   1   9        0.00       -0.18      0.47 o 
   3   1   9       57.93       47.61      1.25 o 
   4   1   9        1.52        1.62      0.62 o 
   5   1   9        0.67        0.52      0.62 o 
   6   1   9       50.30       47.36      1.38 o 
   7   1   9        1.54        2.72      0.71 o 
   8   1   9       43.31       48.84      1.95 o 
 -14   2   9        0.00       -0.79      0.79 o 
 -13   2   9       17.38       15.56      0.96 o 
 -12   2   9        0.27       -0.15      0.55 o 
 -11   2   9       37.46       38.49      1.56 o 
 -10   2   9        0.18        0.18      0.52 o 
  -9   2   9        0.12       -0.25      0.50 o 
  -8   2   9        3.43        2.33      0.60 o 
  -7   2   9        9.23        7.98      0.68 o 
  -6   2   9      115.91      122.05      1.65 o 
  -5   2   9       25.85       29.42      1.03 o 
  -4   2   9       58.02       58.40      1.09 o 
  -3   2   9       45.54       46.82      1.27 o 
  -2   2   9        1.17        0.75      0.47 o 
  -1   2   9        6.53        7.71      0.63 o 
   0   2   9       86.47       92.99      2.14 o 
   1   2   9        0.10        1.10      0.49 o 
   2   2   9        7.10        9.36      0.72 o 
   3   2   9        0.11        0.65      0.53 o 
   4   2   9        0.24        0.69      0.56 o 
   5   2   9       27.23       30.19      1.40 o 
   6   2   9        0.37        1.26      0.83 o 
   7   2   9      101.86      112.68      2.32 o 
 -12   3   9        3.57        1.82      1.11 o 
 -11   3   9        0.00        0.14      0.99 o 
 -10   3   9       14.32       13.39      1.34 o 
  -9   3   9       22.29       22.39      1.61 o 
  -8   3   9        6.28        6.23      1.09 o 
  -7   3   9       91.67       94.90      2.39 o 
  -6   3   9       13.52       12.05      1.20 o 
  -5   3   9       30.74       31.90      0.96 o 
  -4   3   9        4.32        4.64      0.61 o 
  -3   3   9        2.20        2.83      0.61 o 
  -2   3   9       17.65       17.66      1.00 o 
  -1   3   9        2.68        3.23      0.67 o 
   0   3   9       37.11       36.01      1.49 o 
   1   3   9       26.68       27.32      1.44 o 
   2   3   9        9.31        8.48      1.07 o 
   3   3   9       75.97       78.29      2.16 o 
   4   3   9       20.76       23.74      1.60 o 
  -7   4   9        3.51        3.57      1.54 o 
  -6   4   9        8.89        9.25      1.76 o 
  -5   4   9        0.59       -0.07      1.33 o 
  -4   4   9        4.58        3.76      1.42 o 
  -3   4   9        0.17        0.81      1.30 o 
  -2   4   9        2.84        2.67      0.71 o 
  -1   4   9        9.91       10.31      1.23 o 
   0   4   9        3.75        4.51      0.90 o 
 -15   0  10      156.56      161.74      4.11 o 
 -14   0  10       81.35       89.77      3.12 o 
 -13   0  10       14.63       15.50      1.80 o 
 -12   0  10       19.25       16.90      1.78 o 
 -11   0  10       23.88       21.32      1.35 o 
 -10   0  10       13.16        9.18      0.97 o 
  -9   0  10      112.80       86.02      1.94 o 
  -8   0  10       46.38       42.69      2.14 o 
  -7   0  10        5.47        3.50      0.76 o 
  -6   0  10        3.63        3.82      0.79 o 
  -5   0  10       13.01       10.80      1.02 o 
  -4   0  10     1404.80     1404.05     28.11 o 
  -3   0  10       31.61       32.25      1.50 o 
  -2   0  10     1492.47     1474.62     24.99 o 
  -1   0  10      128.09      124.23      2.84 o 
   0   0  10        4.12        4.06      0.86 o 
   1   0  10        0.04       -0.04      0.75 o 
   2   0  10       51.52       46.49      2.20 o 
   3   0  10       20.20       15.24      1.89 o 
   4   0  10        6.45        2.89      0.98 o 
   5   0  10       15.64       12.01      1.31 o 
   6   0  10        0.09        0.28      0.97 o 
   7   0  10        0.32        1.46      1.11 o 
 -15   1  10        9.74       10.38      1.14 o 
 -14   1  10       46.24       48.22      1.51 o 
 -13   1  10       59.52       66.43      1.42 o 
 -12   1  10        4.23        4.63      0.72 o 
 -11   1  10        0.15        0.55      0.60 o 
 -10   1  10        6.98        5.16      0.70 o 
  -9   1  10        7.74        7.08      0.73 o 
  -8   1  10       28.84       19.81      0.88 o 
  -7   1  10        2.14        1.43      0.50 o 
  -6   1  10      144.60      130.60      1.71 o 
  -5   1  10      252.10      250.84      4.34 o 
  -4   1  10       69.96       71.10      1.12 o 
  -3   1  10      721.81      719.21      7.59 o 
  -2   1  10      181.32      182.18      1.89 o 
  -1   1  10      136.25      137.11      2.27 o 
   0   1  10      173.46      167.14      1.95 o 
   1   1  10        3.79        3.28      0.55 o 
   2   1  10        7.44        4.16      0.60 o 
   3   1  10        5.47        4.17      0.62 o 
   4   1  10        2.44        1.54      0.60 o 
   5   1  10        1.23        0.59      0.62 o 
   6   1  10        2.68        3.11      0.73 o 
   7   1  10        5.65        6.63      0.96 o 
 -14   2  10        0.02       -0.16      0.65 o 
 -13   2  10        4.92        4.25      0.72 o 
 -12   2  10       25.24       30.53      1.66 o 
 -11   2  10       16.00       16.72      0.95 o 
 -10   2  10        5.92        7.23      0.72 o 
  -9   2  10        5.13        5.41      0.67 o 
  -8   2  10        7.97        6.35      0.85 o 
  -7   2  10      271.94      256.66      3.33 o 
  -6   2  10      159.71      150.07      1.94 o 
  -5   2  10      304.11      296.30      3.65 o 
  -4   2  10       69.53       67.57      1.46 o 
  -3   2  10        0.08        0.07      0.57 o 
  -2   2  10        7.44        6.85      0.76 o 
  -1   2  10      238.41      226.01      2.51 o 
   0   2  10       25.91       21.42      1.14 o 
   1   2  10      228.48      209.99      2.55 o 
   2   2  10        0.07        0.57      0.68 o 
   3   2  10        0.10        0.27      0.70 o 
   4   2  10        0.67       -0.40      0.90 o 
   5   2  10        4.66        3.73      1.09 o 
 -11   3  10       32.55       37.60      1.98 o 
 -10   3  10       18.22       20.23      1.72 o 
  -9   3  10        0.01        0.06      1.06 o 
  -8   3  10       60.10       62.93      2.18 o 
  -7   3  10        0.37       -0.04      0.88 o 
  -6   3  10      128.29      127.87      1.61 o 
  -5   3  10       56.33       56.22      1.28 o 
  -4   3  10        0.54        0.88      0.64 o 
  -3   3  10       19.61       19.10      1.04 o 
  -2   3  10        2.68        2.17      0.83 o 
  -1   3  10       14.23       14.49      1.20 o 
   0   3  10       67.61       63.37      3.68 o 
   1   3  10        0.88        0.57      0.86 o 
   2   3  10       52.35       51.25      1.90 o 
   3   3  10        2.03        3.12      1.02 o 
 -15   1  11        0.01       -0.38      0.81 o 
 -14   1  11       37.05       43.34      1.73 o 
 -13   1  11        1.13        0.95      0.69 o 
 -12   1  11       90.30       87.12      4.41 o 
 -11   1  11       34.30       32.23      1.24 o 
 -10   1  11        8.89        6.26      0.79 o 
  -9   1  11       41.03       36.75      1.24 o 
  -8   1  11        5.02        4.30      0.69 o 
  -7   1  11       19.07       15.27      0.85 o 
  -6   1  11       97.48      101.41      1.51 o 
  -5   1  11       33.05       32.02      1.04 o 
  -4   1  11      107.68      107.97      1.56 o 
  -3   1  11       35.98       36.55      1.09 o 
  -2   1  11       97.46       95.96      2.45 o 
  -1   1  11       48.72       45.48      1.23 o 
   0   1  11        9.13        7.41      0.73 o 
   1   1  11        6.81        5.35      0.71 o 
   2   1  11       17.56       19.68      1.07 o 
   3   1  11        9.32        6.43      0.78 o 
   4   1  11        1.38        2.16      0.74 o 
   5   1  11       16.42       17.37      1.09 o 
 -13   2  11      123.77      132.31      3.98 o 
 -12   2  11       14.32       16.27      1.02 o 
 -11   2  11       39.98       41.88      1.31 o 
 -10   2  11        7.40        7.02      0.76 o 
  -9   2  11        3.96        3.92      0.69 o 
  -8   2  11        1.75        2.08      0.63 o 
  -7   2  11        1.17        1.92      0.64 o 
  -6   2  11       46.93       50.57      1.37 o 
  -5   2  11       13.66       15.53      0.98 o 
  -4   2  11        0.01        0.02      0.59 o 
  -3   2  11        1.86        2.00      0.66 o 
  -2   2  11        2.99        2.95      0.70 o 
  -1   2  11        3.82        3.53      0.73 o 
   0   2  11       37.63       41.21      1.41 o 
   1   2  11       10.68        9.84      0.94 o 
   2   2  11        2.54        2.47      0.79 o 
   3   2  11        0.68        1.54      0.97 o 
   4   2  11        0.51        0.02      0.98 o 
 -10   3  11        1.32        1.24      1.08 o 
  -9   3  11      103.52      106.55      2.78 o 
  -8   3  11        1.77        2.07      1.04 o 
  -7   3  11       60.43       60.95      1.28 o 
  -6   3  11        8.23        7.84      0.74 o 
  -5   3  11        0.00        0.32      0.60 o 
  -4   3  11       16.27       16.37      1.04 o 
  -3   3  11        5.64        5.00      0.90 o 
  -2   3  11        2.54        2.67      0.86 o 
  -1   3  11        0.49        0.28      0.82 o 
   0   3  11        9.64        8.11      1.11 o 
   1   3  11        9.58        8.29      1.15 o 
 -14   0  12       24.73       25.32      2.19 o 
 -13   0  12       14.88       15.03      1.86 o 
 -12   0  12       51.87       49.04      2.49 o 
 -11   0  12      149.35      128.09      3.51 o 
 -10   0  12        2.52        1.38      0.81 o 
  -9   0  12      190.25      173.27      7.39 o 
  -8   0  12        9.99        9.07      1.02 o 
  -7   0  12       12.65       11.66      1.08 o 
  -6   0  12        1.28        1.92      0.80 o 
  -5   0  12        9.58        9.82      1.05 o 
  -4   0  12       59.89       61.70      2.35 o 
  -3   0  12        0.56       -0.09      0.78 o 
  -2   0  12        2.34        4.19      0.94 o 
  -1   0  12       15.92       14.59      1.25 o 
   0   0  12       33.65       37.17      1.97 o 
   1   0  12        2.33        1.14      0.92 o 
   2   0  12       23.95       24.03      1.68 o 
   3   0  12       33.70       30.93      1.85 o 
   4   0  12        0.27        0.63      1.06 o 
 -14   1  12        2.74        2.29      0.90 o 
 -13   1  12        5.17        2.29      0.88 o 
 -12   1  12        3.55        2.97      0.74 o 
 -11   1  12       50.95       50.46      1.88 o 
 -10   1  12       89.81       82.54      3.63 o 
  -9   1  12       10.67        8.99      0.84 o 
  -8   1  12       17.27       14.64      1.01 o 
  -7   1  12       46.44       43.57      1.38 o 
  -6   1  12        0.27        0.70      0.64 o 
  -5   1  12        6.20        6.17      0.67 o 
  -4   1  12        0.07        0.20      0.54 o 
  -3   1  12        1.63        1.63      0.59 o 
  -2   1  12        0.31        0.33      0.57 o 
  -1   1  12        5.61        5.90      0.72 o 
   0   1  12        8.06        7.83      0.79 o 
   1   1  12        4.56        3.90      0.72 o 
   2   1  12        0.07        0.30      0.66 o 
   3   1  12        0.77        0.97      0.72 o 
   4   1  12        0.17        0.81      0.75 o 
 -12   2  12       10.07        6.80      0.84 o 
 -11   2  12        0.45        0.44      0.64 o 
 -10   2  12        4.26        5.17      0.76 o 
  -9   2  12       13.30       13.71      1.01 o 
  -8   2  12       44.89       40.49      1.37 o 
  -7   2  12       48.13       44.50      1.39 o 
  -6   2  12       71.87       69.54      1.61 o 
  -5   2  12        0.21        0.82      0.64 o 
  -4   2  12       17.27       16.82      1.08 o 
  -3   2  12        0.16        0.39      0.65 o 
  -2   2  12        3.13        2.16      0.72 o 
  -1   2  12        1.44        1.67      0.74 o 
   0   2  12       19.69       20.56      1.26 o 
   1   2  12        0.44        1.62      0.79 o 
   2   2  12        8.62       12.70      1.34 o 
  -8   3  12       57.36       59.23      2.28 o 
  -7   3  12        6.41        5.53      0.73 o 
  -6   3  12        0.06        0.67      0.63 o 
  -5   3  12        5.96        5.37      1.17 o 
  -4   3  12        9.45       11.26      1.09 o 
  -3   3  12        0.14        0.32      0.82 o 
  -2   3  12       17.52       19.99      1.47 o 
 -13   1  13        8.17        5.14      1.00 o 
 -12   1  13        1.40        2.84      0.90 o 
 -11   1  13       20.35       22.76      1.76 o 
 -10   1  13        0.36        0.89      0.68 o 
  -9   1  13       17.12       13.26      1.05 o 
  -8   1  13       42.17       44.61      1.46 o 
  -7   1  13        0.00        0.60      0.66 o 
  -6   1  13        4.00        4.33      0.78 o 
  -5   1  13        4.07        4.44      0.78 o 
  -4   1  13        1.25        1.63      0.70 o 
  -3   1  13       44.60       46.57      1.51 o 
  -2   1  13       17.58       20.04      1.22 o 
  -1   1  13        9.10       12.81      1.05 o 
   0   1  13       25.76       26.92      1.39 o 
   1   1  13        4.62        3.80      0.90 o 
   2   1  13        1.57        2.47      0.88 o 
 -11   2  13       11.97       12.96      1.07 o 
 -10   2  13        4.30        4.43      0.79 o 
  -9   2  13        1.32        1.61      0.71 o 
  -8   2  13        0.03       -0.08      0.67 o 
  -7   2  13        9.02        9.27      0.90 o 
  -6   2  13        2.71        2.83      0.75 o 
  -5   2  13        0.41        0.35      0.67 o 
  -4   2  13       62.82       67.93      1.73 o 
  -3   2  13        1.53        2.53      0.78 o 
  -2   2  13       28.87       31.76      1.41 o 
  -1   2  13        0.01        0.40      0.76 o 
   0   2  13        1.81        1.42      0.82 o 
 -12   0  14        0.74        0.23      1.19 o 
 -11   0  14       15.02       21.13      2.06 o 
 -10   0  14        1.85        1.52      1.20 o 
  -9   0  14        5.18        2.27      1.24 o 
  -8   0  14      141.50      154.39      4.10 o 
  -7   0  14       47.78       57.47      2.84 o 
  -6   0  14      183.77      202.32      5.87 o 
  -5   0  14      212.66      227.17      5.72 o 
  -4   0  14        0.02        1.00      0.94 o 
  -3   0  14        0.07        0.40      0.92 o 
  -2   0  14       56.70       64.80      3.09 o 
  -1   0  14       35.44       39.93      1.99 o 
   0   0  14       70.77       88.02      4.97 o 
 -11   1  14       11.71       14.60      1.33 o 
 -10   1  14       31.24       31.17      1.71 o 
  -9   1  14       43.56       51.37      1.79 o 
  -8   1  14        1.24        0.52      0.72 o 
  -7   1  14      121.49      130.84      2.92 o 
  -6   1  14      101.88      118.50      2.19 o 
  -5   1  14       19.11       20.13      1.28 o 
  -4   1  14       37.52       39.18      1.51 o 
  -3   1  14        0.01       -0.13      0.72 o 
  -2   1  14       12.76       15.31      1.15 o 
  -1   1  14       18.51       20.71      1.35 o 
  -8   2  14       66.95       74.62      1.83 o 
  -7   2  14        0.96        1.56      0.76 o 
  -6   2  14        4.82        4.29      0.83 o 
  -5   2  14        3.42        5.29      0.88 o 
  -4   2  14        0.87        1.39      0.79 o 
  -8   1  15       32.14       34.31      1.52 o 
  -7   1  15        0.00        0.47      0.77 o 
  -6   1  15        0.36        0.29      0.77 o 
  -5   1  15       62.10       63.51      1.85 o 
                                                 
